# Supplementary material for: Promoter Methylation of the Retinoic Acid Receptor Beta2 (RARβ2) Is Associated with Increased Risk of Breast Cancer: A PRISMA Compliant Meta-Analysis
Source: PLoS One. 2015 Oct 9;10(10):e0140329. doi: 10.1371/journal.pone.0140329 (PMC4599915; doi:10.1371/journal.pone.0140329)
Supplement: S1 Table — (XLSX) [file pone.0140329.s002.xlsx]

## Sheet: Sheet1
References	Gene	Direction	Sequence (5'-3' )	Method
Pu 2003 [14]	RARβ2 (U)	F	GGATTGGGATGTTGAGAATGT	MSP
		R	CAACCAATCCAACCAAAACAA
	RARβ2 (M)	F	GAACGCGAGCGATTCGAGT
		R	GACCAATCCAACCGAAACG
Parrella 2004 [21]	RARβ2 (U)	Sense	TTGAGAATGTGAGTGATTTGA	MSP
		Antisense	AACCAATCCAACCAAAACAA
	RARβ2 (M)	Sense	TCGAGAACGCGAGCGATTCG
		Antisense	GACCAATCCAACCGAAACGA
Lewis 2005 [22]	RARβ2 (U)	F	TTGAGAATGTGAGTGATTTGA	MSP
		R	AACCAATCCAACCAAAACAA
	RARβ2 (M)	F	TCGAGAACGCGAGCGATTCG
		R	GACCAATCCAACCGAAACGA
Hoque 2006 [23]	NA			QMSP
Li 2006 [24]	RARβ2 (U)	F	GGTGAGTGGGTGTAGGTGGAATATT	MSP
		R	AACAAACAACAAACACACAAACCAACAT
	RARβ2 (M)	F	CGAGCGGGCGTAGGCGGAATATC
		R	CAAACAACGAACGCACAAACCGACG
Skvortsova 2006 [25]	RARβ2 (U)	F	TTAGTAGTTTGGGTAGGGTTTATT	MSP
		R	CCAAATCCTACCCCAACA
	RARβ2 (M)	F	GCTTAGTAGTTCGGGTAGGGTTTATC
		R	CCGAATCCTACCCCGACG
Bagadi 2008 [26]	RARβ2 (U)	Sense	TTGAGAATGTGAGTGATTTGA	MSP
		Antisense	AACCAATCCAACCAAAACAA
	RARβ2 (M)	Sense	TCGAGAACGCGAGCGATTCG
		Antisense	GACCAATCCAACCGAAACGA
Jeronimo 2008 [27]	RARβ2	Sense	CGAGAACGCGAGCGATTC	QMSP
		Antisense	CAAACTTACTCGACCAATCCAACC
		Proble	TCGGAACGTATTCGGAAGGTTTTTTGTAAGTATTT
Tao 2009 [28]	RARβ2	F	GAGTTGTTTGAGGATTGGGATGTC	QMSP
		R	ACGATACCCAAACAAACCCTACTC
		Proble	FAM-ATCGCTCGCGTTCTC-MGB
Van der Auwera 2009 [29]	RARβ2	Sense	GGGATTAGAATTTTTTATGCGAGTTGT	QMSP
		Antisense	TACCCCGACGATACCCAAAC
		Proble	FAM-CGTCTGCGGATTGGGATGTCGAGAACGCGAGCGGCAGACG-DABCYL
Brooks 2010 [30]	RARβ2	F	CGAGAACGCGAGCGATTC	QMSP
		R	GACCAATCCAACCGAAACGA
		Proble	6FAM-CCTTCCGAATACGTTCCGAATCCTAC-TAMRA
Jing 2010 [31]	RARβ2 (U)	Sense	TTGAGAATGTGAGTGATTTGA	MSP
		Antisense	AACCAATCCAACCAAAACAA
	RARβ2 (M)	Sense	TCGAGAACGCGAGCGATTCG
		Antisense	GACCAATCCAACCGAAACGA
Karray-Chouayekh 2010 [32]	RARβ2 (U)	F	TTGAGAATGTGAGTGATTTGA	MSP
		R	AACCAATCCAACCAAAACA
	RARβ2 (M)	F	TCGAGAACGCGAGCGATTCG
		R	TCGAGAACGCGAGCGATTCG
Pirouzpanah 2010 [33]	RARβ2 (U)	Sense	TTGAGAATGTGAGTGATTTGA	MSP
		Antisense	AACCAATCCAACCAAAACAA
	RARβ2 (M)	Sense	TCGAGAACGCGAGCGATTCG
		Antisense	GACCAATCCAACCGAAACGA
Mirza 2012 [20]	RARβ2 (U)	Sense	TTGAGAATGTGAGTGATTTGA	MSP
		Antisense	AACCAATCCAACCAAAACAA
	RARβ2 (M)	Sense	TCGAGAACGCGAGCGATTCG
		Antisense	GACCAATCCAACCGAAACGA
Swellam 2015 [34]	RARβ2 (U)	Sense	TTGAGAATGTGAGTGATTTGA	MSP
		Antisense	AACCAATCCAACCAAAACAA
	RARβ2 (M)	Sense	TCGAGAACGCGAGCGATTCG
		Antisense	GACCAATCCAACCGAAACGA
Shinozaki 2005 [35]	RARβ2 (U)	F	GGATTGGGATGTTGAGAATGT	MSP
		R	CAACCAATCCAACCAAAACAA
	RARβ2 (M)	F	GAACGCGAGCGATTCGAGT
		R	GACCAATCCAACCGAAACG
Evron 2001 [36]	RARβ2 (U)	F	GGATTGGGATGTTGAGAATGT	MSP
		R	CAACCAATCCAACCAAAACAA
	RARβ2 (M)	F	GAACGCGAGCGATTCGAGT
		R	GACCAATCCAACCGAAACG
Fackler 2003 [37]	RARβ2 (U)	F	GGATTGGGATGTTGAGAATGT	MSP
		R	CAACCAATCCAACCAAAACAA
	RARβ2 (M)	F	GAACGCGAGCGATTCGAGT
		R	GACCAATCCAACCGAAACG
