# Supplementary material for: Promoter Methylation of the Retinoic Acid Receptor Beta2 (RARβ2) Is Associated with Increased Risk of Breast Cancer: A PRISMA Compliant Meta-Analysis
Source: PLoS One. 2015 Oct 9;10(10):e0140329. doi: 10.1371/journal.pone.0140329 (PMC4599915; doi:10.1371/journal.pone.0140329)
Supplement: S2 Table — (XLSX) [file pone.0140329.s003.xlsx]

## Sheet: Sheet1
Excluded articles	Reasons for exclusion
Fujita et al., oncology letters, 2014	mixed genes; no available data
van Hoesel et al., British Journal of Cancer, 2013	not MSP or QMSP; no available data
Sturgeon et al., Epigenetics, 2012	no available data
Yamamoto et al., Breast Cancer Res Treat, 2012	not MSP or QMSP
Twelves et al., Breast Cancer Res Treat, 2013	not tissue or bloos samples
van Hoesel et al., Breast Cancer Res Treat, 2012	not MSP or QMSP; no available data
Wang et al., PLoS ONE, 2012	no available data
Park et al., Virchows Arch, 2011	not MSP or QMSP
Van der Auwera et al., BMC Cancer, 2010	The same samples with ref 29, but less than it
Feng et al., BMC Cancer, 2010	not MSP or QMSP; no available data
Liggett et al., Int J Cancer, 2010	not MSP or QMSP
Kim et al., Gynecologic Oncology, 2010	not MSP or QMSP
Sunami et al., Breast Cancer Research, 2008	no available data
King-Batoon et al., Environ. Mol. Mutagen, 2008	no available data
Lee et al., Cancer Biology & Therapy, 2008	not MSP or QMSP; no available data
Feng et al., Breast Cancer Research, 2007	not MSP or QMSP
Lee et al., Cancer Biology & Therapy, 2007	no available data
Shukla et al., Epigenetics, 2006	The same samples with ref 20, but less than it
Bryzgunova et al., Ann. N.Y. Acad. Sci, 2006	mixed genes, no available data
Bean et AL., Cancer Epidemiol Biomarkers Prev, 2005	no available data
Fackler et al., Cancer Res, 2004	no available data
Mehrotra et al., Clin Cancer Res, 2004	no available data
Rykova et al., Ann. N.Y. Acad. Sci, 2004	no available data
Krassenstein et al., Clin Cancer Res, 2004	no available data
Cheung et al., Int J Cancer, 2003	no available data
Dietze et al., Microsc Res Tech, 2002	no available data
Sirchia et al., Oncogene, 2000	no available data
Widschwendter et al., J Natl Cancer Inst, 2000	the number of controls was less than five
